# Supplementary material for: VB12Path for Accurate Metagenomic Profiling of Microbially Driven Cobalamin Synthesis Pathways
Source: mSystems. 2021 Jun 1;6(3):e00497-21. doi: 10.1128/mSystems.00497-21 (PMC8269236; doi:10.1128/mSystems.00497-21)
Supplement: TABLE S2 [file msystems.00497-21-st002.xlsx]

## Sheet: TableS2
#Accession	#Gene	#Product	#Accession_KEGG	#KEGG_id	#Gene	#Definition	#Identity	#E-values	#Accession_VB12Path	#Gene	#Identity	#E-values
AAN75031.1	cobI	precorrin-2 C(20)-methyltransferase	rru:Rru_A2990	K03394	cobI-cbiL	precorrin-2/cobalt-factor-2 C20-methyltransferase	100	3e-132	269796.Rru_A2990	cobI	100	7.3e-134
AAS04129.1	cobI	precorrin-2 C(20)-methyltransferase	mpa:MAP_1812	K13540	cobIJ	precorrin-2 C20-methyltransferase / precorrin-3B C17-methyltransferase	100	1.6e-278	262316.MAP_1812	cobI	100	4e-280
ABQ74012.1	cobC	aminotransferase CobC	pht:BLM14_28715	K00817	hisC	histidinol-phosphate aminotransferase	100	2.8e-203	15609368	cobC	100	6.9e-205
ACP26725.1	cobF	deacetylating precorrin-6A synthase CobF	rhi:NGR_c29820	K02228	cobF	precorrin-6A synthase	100	5.3e-157	394.NGR_c29820	cobF	100	1.3e-158
ACQ96174.1	cobL	precorrin-6Y C5,15-methyltransferase (decarboxylating)	bpr:GBP346_A1994	K00595	cobL-cbiET	precorrin-6B C5,15-methyltransferase / cobalt-precorrin-6B C5,C15-methyltransferase	100	1.3e-236	bpr:GBP346_A1994	cobL	100	3.1e-238
WP_038483353.1	cirA	TonB-dependent receptor	hcs:FF32_13050	K16092	btuB	vitamin B12 transporter	100	2.7e-179	-	-	-	-
WP_072605275.1	rutF	flavin reductase	meso:BSQ44_14190	K13786	cobR	cob(II)yrinic acid a,c-diamide reductase	100	7.3e-90	-	-	-	-
WP_069041258.1	rutF	flavin reductase	agc:BSY240_423	K13786	cobR	cob(II)yrinic acid a,c-diamide reductase	100	9.6e-87	-	-	-	-
BAL95268.1	cobF	precorrin-6A synthase cobF	rge:RGE_19270	K02228	cobF	precorrin-6A synthase	100	7.5e-139	383757782	cobF	100	1.8e-140
CAA01988.1	cobF	precorrin-6A synthase cobF	eah:FA04_15865	K02228	cobF	precorrin-6A synthase	99.2	2.2e-141	P21636	cobF	100	4.3e-148
BAQ69737.1	cobF	precorrin-6A synthase cobF	rsu:NHU_02589	K02228	cobF	precorrin-6A synthase	100	4e-140	rsu:NHU_02589	cobF	100	9.7e-142
CAA01991.1	cobI	precorrin-2 C(20)-methyltransferase	eah:FA04_15850	K03394	cobI-cbiL	precorrin-2/cobalt-factor-2 C20-methyltransferase	100	4.2e-134	eah:FA04_15850	cobI	100	1e-135
CAD5943720.1	btuC	vitamin B20 ABC transporter permease?BtuC	eco:b1711	K06073	btuC	vitamin B12 transport system permease protein	100	2.9e-175	16129667	btuC	100	7.1e-177
CAD6012899.1	btuC	vitamin B17 ABC transporter permease?BtuC	eco:b1711	K06073	btuC	vitamin B12 transport system permease protein	100	7.7e-176	16129667	btuC	100	1.9e-177
CAE27538.1	cobF	precorrin-6A synthase cobF	rpa:RPA2097	K02228	cobF	precorrin-6A synthase	100	9.4e-145	39935166	cobF	100	2.3e-146
NP_215025.2	cysG	multifunctional uroporphyrin-III C-methyltransferase/precorrin-2 oxidase/ferrochelatase	mtu:Rv2847c	K02302	cysG	uroporphyrin-III C-methyltransferase / precorrin-3 dehydrogenase / sirohydrochlorin ferrochelatase	100	1.7e-217	57117027	cysG	100	4.2e-219
NP_251638.1	cobM	precorrin-4 C(11)-methyltransferase	pae:PA2948	K05936	cobM, cbiF	precorrin-4/cobalt-precorrin-4 C11-methyltransferase	100	3.4e-139	15598144	cobM	100	1.7e-135
NP_251301.1	cysG	siroheme synthase	pae:PA2611	K02302	cysG	uroporphyrin-III C-methyltransferase / precorrin-2 dehydrogenase / sirohydrochlorin ferrochelatase	100	2.2e-264	15597807	cysG	100	5.3e-266
WP_009566423.1	cobT	cobaltochelatase subunit CobT	rsp:RSP_1976	K09883	cobT	cobaltochelatase CobT	100	2.3e-301	221638374	cobT-co	100	5.5e-303
WP_038483353.1	cirA	TonB-dependent receptor	hcs:FF32_13050	K16092	btuB	vitamin B12 transporter	100	7.1e-177	-	-	-	-
WP_038542896.1	rutF	flavin reductase	ngl:RG1141_CH17090	K13786	cobR	cob(II)yrinic acid a,c-diamide reductase	100	9.6e-90	-	-	-	-
WP_071614271.1	-	aminotransferase class I/II-fold pyridoxal phosphate-dependent enzyme	ceu:A7L45_18855	K04720	cobD	threonine-phosphate decarboxylase	100	3.1e-210	-	-	-	-
WP_011841031.1	cobO	cob(I)yrinic acid a,c-diamide adenosyltransferase	rsh:Rsph17029_1464	K19221	cobA, btuR	cob(I)alamin adenosyltransferase	100	9.8e-113	rsh:Rsph17029_1464	cobO	100	2.4e-114
NP_464718.1	cbiC	cobalt-precorrin-8 methylmutase	lmo:lmo1193	K06042	cobH-cbiC	precorrin-8X/cobalt-precorrin-8 methylmutase	100	1.7e-112	169963.lmo1193	cbiC	100	4.2e-114
NP_249969.1	cobP	bifunctional adenosylcobinamide kinase/adenosylcobinamide-phosphate guanylyltransferase	pae:PA1278	K02231	cobP, cobU	adenosylcobinamide kinase / adenosylcobinamide-phosphate guanylyltransferase	100	1.3e-92	15596475	cobP	100	3.1e-94
ADD76869.1	btuC	vitamin B14 ABC transporter permease	pam:PANA_1702	K06073	btuC	vitamin B12 transport system permease protein	100	8.3e-170	706191.PANA_1702	btuC	100	2e-171
AFM49139.1	cobC	aminotransferase cobC	mtv:RVBD_2231c	K00817	hisC	histidinol-phosphate aminotransferase	100	2.8e-203	15609368	cobC	100	6.9e-205
AHK42513.1	cobF	precorrin-6A synthase cobF	ead:OV14_0450	K02228	cobF	precorrin-6A synthase	100	1.6e-144	ead:OV14_0450	cobF	100	3.9e-146
AIK78913.1	btuC	vitamin B22 ABC transporter permease?BtuC	kpu:KP1_3273	K06073	btuC	vitamin B12 transport system permease protein	100	4.5e-176	kpa:KPNJ1_02283	btuC	100	1.1e-177
ANZ82761.1	cobI	precorrin-2 C(20)-methyltransferase	mtu:Rv2066	K13540	cobIJ	precorrin-2 C20-methyltransferase / precorrin-3B C17-methyltransferase	100	8.9e-288	15609203	cobI	100	2.2e-289
ASJ71888.1	cobL	Precorrin-6Y C(5,15)-methyltransferase (decarboxylating)	gai:IMCC3135_08955	K00595	cobL-cbiET	precorrin-6B C5,15-methyltransferase / cobalt-precorrin-6B C5,C15-methyltransferase	100	5.3e-224	gai:IMCC3135_08955	cobL	100	1.3e-225
CBH47209.1	cobF	precorrin-6A synthase cobF	req:REQ_11090	K02228	cobF	precorrin-6A synthase	100	9.7e-139	685727.REQ_11090	cobF	100	2.4e-140
CCE37544.1	cobI	precorrin-2 C(20)-methyltransferase	mtu:Rv2066	K13540	cobIJ	precorrin-2 C20-methyltransferase / precorrin-3B C17-methyltransferase	100	8.9e-288	15609203	cobI	100	2.2e-289
CCE97481.1	cobF	precorrin-6A synthase cobF	sfh:SFHH103_02989	K02228	cobF	precorrin-6A synthase	100	1.8e-143	1117943.SFHH103_02989	cobF	100	4.3e-145
CCG09380.1	cobI	precorrin-2 C(20)-methyltransferase	rpm:RSPPHO_02754	K03394	cobI	precorrin-2/cobalt-factor-2 C20-methyltransferase	100	5.6e-207	1150469.RSPPHO_02754	cobI	100	1.4e-208
CCI76947.1	btuC	vitamin B12 ABC transporter permease?BtuC	kpr:KPR_2717	K06073	btuC	vitamin B12 transport system permease protein	100	1.1e-177	kpa:KPNJ1_02283	btuC	100	2.7e-179
CDL76679.1	cobI	precorrin-2 C(20)-methyltransferase	bme:BMEI0713	K03394	cobI-cbiL	precorrin-2/cobalt-factor-2 C20-methyltransferase	100	6.5e-135	17986996	cobI	100	1.6e-136
CDM42928.1	cobF	tetrapyrrole methylase family protein	ppse:BN5_4394	K02228	cobF	precorrin-6A synthase	100	7.4e-142	1182590.BN5_04317	cobF	100	1.8e-143
CDO15029.1	btuC	vitamin B13 ABC transporter permease?BtuC	kpnk:BN49_3277	K06073	btuC	vitamin B12 transport system permease protein	100	3.2e-177	kpnk:BN49_3277	btuC	100	7.7e-179
CDR93551.1	cobF	tetrapyrrole methylase family protein	ppse:BN5_4394	K02228	cobF	precorrin-6A synthase	100	7.4e-142	1182590.BN5_04317	cobF	100	1.8e-143
AHJ47152.1	cobC	aminotransferase	mtuu:HKBT2_2355	K00817	hisC	histidinol-phosphate aminotransferase	100	2.8e-203	15609368	cobC	100	6.9e-205
EGM61961.1	btuC	vitamin B23 ABC transporter permease?BtuC	eco:b1711	K06073	btuC	vitamin B12 transport system permease protein	100	7.7e-176	16129667	btuC	100	1.9e-177
WP_038586728.1	rutF	FMN reductase (NADH) RutF	agc:BSY240_423	K13786	cobR	cob(II)yrinic acid a,c-diamide reductase	100	5.6e-90	-	-	-	-
WP_038656527.1	-	aminotransferase class I/II-fold pyridoxal phosphate-dependent enzyme	rbc:BN938_2756	K04722	cobD	threonine-phosphate decarboxylase	100	8e-192	-	-	-	-
WP_004494084.1	cbiC	cobalt-precorrin-8 methylmutase	lst:LSS_07179	K06042	cobH-cbiC	precorrin-8X/cobalt-precorrin-8 methylmutase	100	1.7e-118	lst:LSS_07179	cbiC	100	4.2e-120
EHY15281.1	btuC	vitamin B31 ABC transporter permease?BtuC	ecw:EcE24377A_1930	K06073	btuC	vitamin B12 transport system permease protein	100	1e-175	ecr:ECIAI1_1767	btuC	100	2.4e-177
KEI66811.1	cobI	precorrin-2 C(20)-methyltransferase	pagh:NIES204_04460	K03394	cobI	precorrin-2/cobalt-factor-2 C20-methyltransferase	99.6	5.8e-125	388467.A19Y_1818	cobI	100	4.9e-127
KPQ19868.1	cobF	precorrin-6A synthase cobF	hcs:FF32_13165	K02228	cobF	precorrin-6A synthase	83.3	1.4e-119	1479235.KK366039_gene929	cobF	96.9	5.4e-140
WP_012712029.1	-	NTP transferase domain-containing protein	clg:Calag_1121	K19712	cobY	adenosylcobinamide-phosphate guanylyltransferase	100	7.7e-15	-	-	-	-
CDQ55571.1	btuC	vitamin B15 ABC transporter permease?BtuC	kpr:KPR_2717	K06073	btuC	vitamin B12 transport system permease protein	100	2.4e-177	kpa:KPNJ1_02283	btuC	100	5.9e-179
WP_039314196.1	-	aminotransferase class I/II-fold pyridoxal phosphate-dependent enzyme	cbv:U729_1939	K04720	cobD	threonine-phosphate decarboxylase	100	1.3e-200	-	-	-	-
WP_043975032.1	-	DUF4198 domain-containing protein	metp:C1M51_03760	K16092	btuB	vitamin B12 transporter	26.7	1.3e-10	-	-	-	-
NP_464718.1	cbiC	cobalt-precorrin-8 methylmutase	lmo:lmo1193	K06042	cobH-cbiC	precorrin-8X/cobalt-precorrin-8 methylmutase	100	1.7e-112	169963.lmo1193	cbiC	100	4.2e-114
NP_249963.1	cobO	cob(I)yrinic acid a,c-diamide adenosyltransferase	pae:PA1272	K19221	cobA, btuR	cob(I)alamin adenosyltransferase	100	1.8e-106	15596469	cobO	100	4.4e-108
NP_249964.1	cobB	hydrogenobyrinate a,c-diamide synthase	pae:PA1273	K02224	cobB-cbiA	cobyrinic acid a,c-diamide synthase	100	2e-248	15596470	cobB	100	4.9e-250
NP_249967.1	cobC	threonine-phosphate decarboxylase	pae:PA1276	K02225	cobC	cobalamin biosynthesis protein CobC	100	8.6e-191	paeu:BN889_01359	cobC	100	2.1e-192
NP_249968.1	cobQ	cobyric acid synthase	pae:PA1277	K02232	cobQ, cbiP	adenosylcobyric acid synthase	100	9.5e-279	15596474	cobQ	100	2.3e-280
NP_249969.1	cobP	bifunctional adenosylcobinamide kinase/adenosylcobinamide-phosphate guanylyltransferase	pae:PA1278	K02231	cobP, cobU	adenosylcobinamide kinase / adenosylcobinamide-phosphate guanylyltransferase	100	1.3e-92	15596475	cobP	100	3.1e-94
AHJ43005.1	cobC	aminotransferase	mtq:HKBS1_2359	K00817	hisC	histidinol-phosphate aminotransferase	100	2.8e-203	15609368	cobC	100	6.9e-205
NP_251301.1	cysG	siroheme synthase	pae:PA2611	K02302	cysG	uroporphyrin-III C-methyltransferase / precorrin-2 dehydrogenase / sirohydrochlorin ferrochelatase	100	2.2e-264	15597807	cysG	100	5.3e-266
NP_251594.1	cobI	precorrin-2 C(20)-methyltransferase	pae:PA2904	K03394	cobI-cbiL	precorrin-2/cobalt-factor-2 C20-methyltransferase	100	1.9e-137	15598100	cobI	100	1.4e-236
NP_251595.1	cobH	precorrin-8X methylmutase	pae:PA2905	K06042	cobH-cbiC	precorrin-8X/cobalt-precorrin-8 methylmutase	100	7.5e-108	V6AD67	cobH	100	4.5e-139
NP_251597.1	cobL	precorrin-6y-dependent methyltransferase CobL	pae:PA2907	K00595	cobL-cbiET	precorrin-6B C5,15-methyltransferase / cobalt-precorrin-6B C5,C15-methyltransferase	100	8.2e-239	15598103	cobL	100	1.8e-109
NP_251598.1	cbiD	cobalt-precorrin-5B C(1)-methyltransferase	pae:PA2908	K02188	cbiD	cobalt-precorrin-5B (C1)-methyltransferase	100	4.9e-203	15598104	cbiD	100	2e-240
NP_251634.1	cobN	cobaltochelatase subunit CobN	pae:PA2944	K02230	cobN	cobaltochelatase CobN	100	7.1e-134	15598140	cobN	100	1.2e-204
NP_251638.1	cobM	precorrin-4 C(11)-methyltransferase	pae:PA2948	K05936	cobM, cbiF	precorrin-4/cobalt-precorrin-4 C11-methyltransferase	100	3.4e-139	15598144	cobM	100	1.7e-135
NP_251824.1	gltX	glutamate--tRNA ligase	pae:PA3134	K01885	EARS, gltX	glutamate--tRNA ligase	100	1.2e-297	15598330	gltX	100	2.9e-299
NP_252666.1	hemL	glutamate-1-semialdehyde aminotransferase	pae:PA3977	K01845	hemL	glutamate-1-semialdehyde aminotransferase	100	1.3e-247	V6A9I6	hemL	100	3.1e-249
NP_253355.1	hemA	glutamyl-tRNA reductase	pae:PA4666	K02492	hemA	glutamyl-tRNA reductase	100	4.3e-227	15599861	hemA	100	1e-228
NP_253930.1	hemB	delta-aminolevulinic acid dehydratase	pae:PA5243	K01698	hemB	delta-aminolevulinic acid dehydratase	100	1.3e-186	15600436	hemB	100	3.2e-188
NP_253947.1	hemC	porphobilinogen deaminase	pae:PA5260	K01749	hemC	porphobilinogen deaminase	100	2.9e-172	A0A335EHM7	hemC	100	7.1e-174
NP_312246.1	cysG	siroheme synthase	eco:b3368	K02302	cysG	uroporphyrin-III C-methyltransferase / precorrin-3 dehydrogenase / sirohydrochlorin ferrochelatase	100	2.9e-261	16131246	cysG	100	7e-263
NP_414903.4	hemB	porphobilinogen synthase	eco:b0369	K01698	hemB	porphobilinogen synthase	100	9.7e-179	560155370	hemB	100	2.4e-180
NP_417827.1	cysG	siroheme synthase	eco:b3368	K02302	cysG	uroporphyrin-III C-methyltransferase / precorrin-3 dehydrogenase / sirohydrochlorin ferrochelatase	100	2.9e-261	16131246	cysG	100	7e-263
NP_418286.1	fre	flavin reductase	eco:b3844	K05368	fre, ubiB	NAD(P)H-flavin reductase	100	1.4e-131	199310.c4791	fre	100	3.5e-133
NP_464716.1	cbiA	cobyrinic acid a,c-diamide synthase	lmo:lmo1191	K02224	cobB-cbiA	cobyrinic acid a,c-diamide synthase	100	5.7e-262	169963.lmo1191	cbiA	100	1.4e-263
NP_464718.1	cbiC	cobalt-precorrin-8 methylmutase	lmo:lmo1193	K06042	cobH-cbiC	precorrin-8X/cobalt-precorrin-8 methylmutase	100	1.7e-112	169963.lmo1193	cbiC	100	4.2e-114
NP_464722.1	cbiF	precorrin-3 methylase	lmo:lmo1197	K05936	cobM, cbiF	precorrin-4/cobalt-precorrin-4 C11-methyltransferase	100	7.8e-136	lmr:LMR479A_1218	cbiF	100	1.9e-137
NP_464723.1	cbiG	cobalamin biosynthesis protein CbiG	lmo:lmo1198	K02189	cbiG	cobalt-precorrin 5A hydrolase	100	1.4e-188	697284.ERIC2_c32380	cbiG	53.1	8.5e-80
NP_464724.1	cbiH	precorrin-3B C17-methyltransferase	lmo:lmo1199	K05934	cobJ, cbiH	precorrin-3B C17-methyltransferase / cobalt-factor III methyltransferase	100	9.5e-131	169963.lmo1199	cbiH	100	2.3e-132
NP_709143.1	cysG	siroheme synthase	eoj:ECO26_4457	K02302	cysG	uroporphyrin-III C-methyltransferase / precorrin-3 dehydrogenase / sirohydrochlorin ferrochelatase	100	4.9e-261	198214.SF3387	cysG	100	1.2e-262
PRD18934.1	cobF	cobF	pmy:Pmen_4583	K02228	cobF	precorrin-6A synthase	95.8	2.5e-73	301.JNHE01000024_gene2456	cobF	99.3	8.1e-80
PRD38786.1	cobF	cobF	rbn:RBXJA2T_11802	K02228	cobF	precorrin-6A synthase	68.7	2.6e-94	371731.Rsw2DRAFT_2359	cobF	75.2	6.5e-101
BAH26527.1	cobC	hypothetical protein JTY_2243	mbt:JTY_2243	K00817	hisC	histidinol-phosphate aminotransferase	100	2.8e-203	15609368	cobC	100	6.9e-205
SPM36397.1	cobI	precorrin-2 C(20)-methyltransferase	mshg:MSG_02948	K13540	cobIJ	precorrin-2 C20-methyltransferase / precorrin-3B C17-methyltransferase	93.7	1.1e-258	mshg:MSG_02948	cobI	100	2.7e-260
SUE32171.1	cobF	precorrin-6A synthase cobF	nfr:ERS450000_04877	K02228	cobF	precorrin-6A synthase	100	5e-146	nfr:ERS450000_04877	cobF	100	1.2e-147
WP_064253216.1	rutF	flavin reductase family protein	same:SAMCFNEI73_Ch1909	K13786	cobR	cob(II)yrinic acid a,c-diamide reductase	100	3e-94	-	-	-	-
WP_012714166.1	-	GTP--adenosylcobinamide-phosphate guanylyltransferase	clg:Calag_1121	K19712	cobY	adenosylcobinamide-phosphate guanylyltransferase	100	1.3e-14	-	-	-	-
VWQ02673.1	btuC	vitamin B21 ABC transporter permease?BtuC	ecc:c2107	K06073	btuC	vitamin B12 transport system permease protein	100	1.3e-175	199310.c2107	btuC	100	3.2e-177
WP_002524506.1	cobF	precorrin-6A synthase	pac:PPA1920	K02228	cobF	precorrin-6A synthase	100	3.5e-147	267747.PPA1920	cobF	100	8.6e-149
WP_002567282.1	cobK	precorrin-6A reductase	cbol:CGC65_12830	K05895	cobK-cbiJ	precorrin-6A/cobalt-precorrin-6A reductase	100	1.4e-154	411902.CLOBOL_01287	cobK	100	3.4e-156
WP_003460055.1	-	aminotransferase class I/II-fold pyridoxal phosphate-dependent enzyme	cpf:CPF_1623	K19712	cobY	adenosylcobinamide-phosphate guanylyltransferase	100	8.4e-200	-	-	-	-
WP_003464884.1	cobN	cobaltochelatase subunit CobN	ppse:BN5_4397	K02230	cobN	cobaltochelatase CobN	100	6.5e-101	1182590.BN5_04320	cobN	100	6.5e-101
WP_003492756.1	cobC	alpha-ribazole phosphatase	cld:CLSPO_c08200	K02226	cobC, phpB	alpha-ribazole phosphatase	100	4.8e-115	toc:Toce_1419	cobC	100	6.5e-27
WP_003530731.1	cobO	cob(I)yrinic acid a,c-diamide adenosyltransferase	sme:SMc04302	K19221	cobA, btuR	cob(I)alamin adenosyltransferase	100	3.7e-118	15965709	cobO	100	9e-120
WP_003531440.1	-	flavin reductase	sme:SMc00514	K13786	cobR	cob(II)yrinic acid a,c-diamide reductase	100	5.2e-94	-	-	-	-
WP_003535313.1	cobT	nicotinate-nucleotide--dimethylbenzimidazole phosphoribosyltransferase	sme:SMc04214	K00768	cobU	nicotinate-nucleotide--dimethylbenzimidazole phosphoribosyltransferase	100	1e-186	15965637	cobT-alpha	100	2.4e-188
WP_003623448.1	cobT	cobaltochelatase subunit CobT	apt:APA01_11100	K09883	cobT	cobaltochelatase CobT	100	1.4e-236	apk:APA386B_2631	cobT-co	100	0
WP_004058663.1	cobA	uroporphyrinogen-III C-methyltransferase	hme:HFX_0087	K02303	cobA	uroporphyrin-III C-methyltransferase	100	7.5e-159	389845577	cobA	100	1.8e-160
WP_004494084.1	cbiC	cobalt-precorrin-8 methylmutase	lst:LSS_07179	K06042	cobH-cbiC	precorrin-8X/cobalt-precorrin-8 methylmutase	100	1.7e-118	lst:LSS_07179	cbiC	100	4.2e-120
WP_004683949.1	rutF	flavin reductase	bme:BMEI0709	K13786	cobR	cob(II)yrinic acid a,c-diamide reductase	100	3.1e-91	-	-	-	-
WP_004686229.1	cobT	cobaltochelatase subunit CobT	bmz:BM28_A2007	K09883	cobT	cobaltochelatase CobT	100	5.5e-137	bmz:BM28_A2007	cobT-co	100	5e-140
WP_003586256.1	-	flavin reductase	rlt:Rleg2_1916	K13786	cobR	cob(II)yrinic acid a,c-diamide reductase	100	4e-88	-	-	-	-
WP_004762693.1	cbiC	cobalt-precorrin-8 methylmutase	lis:LIL_20142	K06042	cobH-cbiC	precorrin-8X/cobalt-precorrin-8 methylmutase	100	9.8e-114	lis:LIL_20142	cbiC	100	2.4e-115
WP_005339423.1	fre	NAD(P)H-flavin reductase	avo:AMS64_00790	K05368	fre, ubiB	NAD(P)H-flavin reductase	99.6	1.1e-131	avo:AMS64_00790	fre	99.6	2.6e-133
WP_005689200.1	-	DUF4198 domain-containing protein	hin:HI1624	K10094	cbiK	nickel transport protein	100	3.5e-127	-	-	-	-
WP_006829275.1	-	pyridoxal phosphate-dependent class II aminotransferase	pana:BBH88_06740	K04720	cobD	threonine-phosphate decarboxylase	100	9e-210	-	-	-	-
WP_038542896.1	rutF	flavin reductase	ngl:RG1141_CH17090	K13786	cobR	cob(II)yrinic acid a,c-diamide reductase	100	9.6e-90	-	-	-	-
WP_009566421.1	cobS	cobaltochelatase subunit CobS	rsh:Rsph17029_0687	K09882	cobS	cobaltochelatase CobS	100	9.5e-201	rsh:Rsph17029_0687	cobS-co	100	2.3e-202
WP_009566423.1	cobT	cobaltochelatase subunit CobT	rsp:RSP_1976	K09883	cobT	cobaltochelatase CobT	100	2.3e-301	221638374	cobT-co	100	5.5e-303
WP_009696790.1	fre	NAD(P)H-flavin reductase	vhr:AL538_09195	K05368	fre, ubiB	NAD(P)H-flavin reductase	100	1.4e-134	vhr:AL538_09195	fre	100	3.4e-136
WP_009886418.1	-	NTP transferase domain-containing protein	fac:FACI_IFERC01G0395	K19712	cobY	adenosylcobinamide-phosphate guanylyltransferase	100	1.7e-92	-	-	-	-
WP_010267396.1	hemB	porphobilinogen synthase	ama:AM417	K01698	hemB	porphobilinogen synthase	100	2.2e-183	320483.AMF_306	hemB	100	5.5e-185
WP_010870959.1	cobN	cobaltochelatase subunit CobN	mja:MJ_1441	K02230	cobN	cobaltochelatase CobN	100	0	gah:GAH_00936	cobN	35.9	8.3e-194
WP_010876443.1	cbiD	cobalamin biosynthesis protein CbiD	mth:MTH_808	K02188	cbiD	cobalt-precorrin-5B (C1)-methyltransferase	100	2.4e-202	15678830	cbiD	100	5.8e-204
WP_064320752.1	rutF	flavin reductase	ops:A8A54_06085	K13786	cobR	cob(II)yrinic acid a,c-diamide reductase	100	4.7e-95	-	-	-	-
WP_010876960.1	cobI	precorrin-2 C(20)-methyltransferase	mth:MTH_1348	K03394	cobI-cbiL	precorrin-2/cobalt-factor-2 C20-methyltransferase	100	6.2e-127	15679347	cobI	100	1.5e-128
WP_010878835.1	cobQ	cobyric acid synthase CobQ	afu:AF_1338	K02232	cobQ, cbiP	adenosylcobyric acid synthase	100	1.8e-271	11498936	cobQ	100	4.4e-273
WP_003411503.1	cobC	threonine-phosphate decarboxylase	mbo:BQ2027_MB2256C	K00817	hisC	histidinol-phosphate aminotransferase	100	2.8e-203	15609368	cobC	100	6.9e-205
WP_010911516.1	cobA	uroporphyrinogen-III C-methyltransferase	mlo:mll3232	K02302	cysG	uroporphyrin-III C-methyltransferase / precorrin-2 dehydrogenase / sirohydrochlorin ferrochelatase	100	7.2e-263	13472817	cobA	100	1.8e-264
WP_010970288.1	cobM	precorrin-4 C(11)-methyltransferase	sme:SMc03187	K05936	cobM, cbiF	precorrin-4/cobalt-precorrin-4 C11-methyltransferase	100	5.5e-137	smel:SM2011_c03187	cobM	100	1.3e-138
WP_011011415.1	-	NTP transferase domain-containing protein	pfu:PF0300	K19712	cobY	adenosylcobinamide-phosphate guanylyltransferase	100	2.8e-98	-	-	-	-
WP_011090025.1	rutF	flavin reductase family protein	bja:blr7290	K13786	cobR	cob(II)yrinic acid a,c-diamide reductase	100	2.7e-101	-	-	-	-
WP_011124541.1	cobI	precorrin-2 C(20)-methyltransferase	pma:Pro_0386	K03394	cobI-cbiL	precorrin-2/cobalt-factor-2 C20-methyltransferase	100	1.9e-140	84588.SYNW0653	cobI	48.1	3.5e-57
WP_011135118.1	cbiD	cobalamin biosynthesis protein CbiD	cvi:CV_1566	K02188	cbiD	cobalt-precorrin-5B (C1)-methyltransferase	100	3.5e-212	34497021	cbiD	100	8.4e-214
WP_011178246.1	-	NTP transferase domain-containing protein	fai:FAD_1317	K19712	cobY	adenosylcobinamide-phosphate guanylyltransferase	100	1.9e-16	-	-	-	-
WP_011181355.1	cobT	cobaltochelatase subunit CobT	bhe:BH15890	K09883	cobT	cobaltochelatase CobT	100	7.1E-311	283166.BH15890	cobT-co	100	1.7E-312
WP_011277309.1	-	NTP transferase domain-containing protein	ths:TES1_0972	K19712	cobY	adenosylcobinamide-phosphate guanylyltransferase	100	5.3e-08	-	-	-	-
WP_011337778.1	cobA	uroporphyrinogen-III C-methyltransferase	rsp:RSP_2820	K02303	cobA	uroporphyrinogen-III C-methyltransferase	100	2.9e-127	221639242	cobA	100	7e-129
WP_011840457.1	cobA	uroporphyrinogen-III C-methyltransferase	rsh:Rsph17029_0595	K02303	cobA	uroporphyrinogen-III C-methyltransferase	100	1.8e-135	rsh:Rsph17029_0595	cobA	100	4.3e-137
WP_010969241.1	cobA	uroporphyrinogen-III C-methyltransferase	sme:SMc01053	K02302	cysG	uroporphyrin-III C-methyltransferase / precorrin-2 dehydrogenase / sirohydrochlorin ferrochelatase	100	1.1e-266	15965222	cobA	100	2.6e-268
WP_027051648.1	rutF	flavin reductase	mlo:mlr0087	K13786	cobR	cob(II)yrinic acid a,c-diamide reductase	98.3	1.6e-95	-	-	-	-
WP_012716500.1	-	NTP transferase domain-containing protein	clg:Calag_1121	K19712	cobY	adenosylcobinamide-phosphate guanylyltransferase	100	5.9e-15	-	-	-	-
WP_011840793.1	cobS	adenosylcobinamide-GDP ribazoletransferase	rsh:Rsph17029_1090	K02233	cobS,cobV	adenosylcobinamide-GDP ribazoletransferase	100	1e-90	rsh:Rsph17029_1090	cobS-gdp	100	2.4e-92
WP_011840794.1	cobT	nicotinate-nucleotide--dimethylbenzimidazole phosphoribosyltransferase	rsh:Rsph17029_1091	K00768	cobU, cobT	nicotinate-nucleotide--dimethylbenzimidazole phosphoribosyltransferase	100	3.1e-180	rsh:Rsph17029_1091	cobT-alpha	100	7.6e-182
WP_011841020.1	hemB	porphobilinogen synthase	rsh:Rsph17029_1445	K01698	hemB	porphobilinogen synthase	100	3.3e-190	rsh:Rsph17029_1445	hemB	100	8e-192
WP_011841031.1	cobO	cob(I)yrinic acid a,c-diamide adenosyltransferase	rsh:Rsph17029_1464	K19221	cobA, btuR	cob(I)alamin adenosyltransferase	100	9.8e-113	rsh:Rsph17029_1464	cobO	100	2.4e-114
WP_025090439.1	-	flavin reductase	oah:DR92_1381	K13786	cobR	cob(II)yrinic acid a,c-diamide reductase	96.5	1.1e-88	-	-	-	-
WP_045078549.1	-	aminotransferase class I/II-fold pyridoxal phosphate-dependent enzyme	ped:ING2D1G_1444	K04720	cobD	threonine-phosphate decarboxylase	100	3.6e-203	-	-	-	-
WP_011841035.1	cobN	cobaltochelatase subunit CobN	rsh:Rsph17029_1468	K02230	cobN	cobaltochelatase CobN	100	9.8e-113	rsh:Rsph17029_1468	cobN	100	0
WP_013257921.1	-	pyridoxal phosphate-dependent class II aminotransferase	dbr:Deba_1099	K19712	cobY	adenosylcobinamide-phosphate guanylyltransferase	100	7.2e-218	-	-	-	-
WP_011841038.1	cobJ	precorrin-3B C(17)-methyltransferase	rsh:Rsph17029_1471	K05934	cobJ, cbiH	precorrin-3B C17-methyltransferase / cobalt-factor III methyltransferase	100	1.5e-131	rsh:Rsph17029_1471	cobJ	100	3.6e-133
WP_011841040.1	cobL	bifunctional cobalt-precorrin-7 (C(5))-methyltransferase/cobalt-precorrin-6B (C(15))-methyltransferase	rsh:Rsph17029_1473	K00595	cobL-cbiET	precorrin-6B C5,15-methyltransferase / cobalt-precorrin-6B C5,C15-methyltransferase	100	3e-94	rsh:Rsph17029_1473	cobL	100	3e-94
WP_011841041.1	cobM	precorrin-4 C(11)-methyltransferase	rsh:Rsph17029_1475	K05936	cobM, cbiF	precorrin-4/cobalt-precorrin-4 C11-methyltransferase	100	2e-142	rsh:Rsph17029_1475	cobM	100	4.9e-144
WP_011841434.1	cobD	cobalamin biosynthesis protein CobD	rsh:Rsph17029_2087	K02227	cbiB, cobD	adenosylcobinamide-phosphate synthase	100	6e-162	rhp:LPB142_02340	cobD	100	6.5e-119
CAL72237.1	cobC	Possible aminotransferase CobC	mbb:BCG_2249c	K00817	hisC	histidinol-phosphate aminotransferase	100	2.8e-203	15609368	cobC	100	6.9e-205
WP_011954229.1	-	NTP transferase domain-containing protein	msi:Msm_1005	K19712	cobY	adenosylcobinamide-phosphate guanylyltransferase	100	9.6e-108	-	-	-	-
WP_011975641.1	rutF	flavin reductase	smd:Smed_1486	K13786	cobR	cob(II)yrinic acid a,c-diamide reductase	100	4.8e-89	-	-	-	-
WP_012186767.1	-	NTP transferase domain-containing protein	acia:SE86_01480	K19712	cobY	adenosylcobinamide-phosphate guanylyltransferase	100	1.3e-15	-	-	-	-
WP_012640158.1	tonB	TonB-dependent receptor	swi:Swit_5132	K16092	btuB	vitamin B12 transporter	30.9	3e-54	-	-	-	-
WP_012659268.1	hemB	porphobilinogen synthase	hla:Hlac_0015	K01698	hemB	porphobilinogen synthase	100	2.6e-179	222478454	hemB	100	6.2e-181
WP_012979663.1	-	TIGR00454 family protein	mfs:MFS40622_0047	K19712	cobY	adenosylcobinamide-phosphate guanylyltransferase	100	2.1e-107	-	-	-	-
WP_012992090.1	-	DUF4198 domain-containing protein	tal:Thal_1052	K10094	cbiK	nickel transport protein	100	1.7e-129	-	-	-	-
WP_013057310.1	cobI	precorrin-2 C20-methyltransferase	bmq:BMQ_2613	K03394	cobI-cbiL	precorrin-2/cobalt-factor-2 C20-methyltransferase	100	8.1e-127	545693.BMQ_2613	cobI	100	2e-128
WP_013160685.1	cobM	precorrin-4 C(11)-methyltransferase	pfr:PFREUD_07690	K05936	cbiF	precorrin-4/cobalt-precorrin-4 C11-methyltransferase	100	1.1e-177	754252.PFREUD_07690	cobM	100	2.6e-179
WP_013241487.1	cobF	precorrin-6A synthase	cpu:cpfrc_00630	-	-	-	100	1.2e-139	1719.CPTC_01171	cobF	100	2.8e-141
WP_013266063.1	-	NTP transferase domain-containing protein	asc:ASAC_0143	K19712	cobY	adenosylcobinamide-phosphate guanylyltransferase	100	1.4e-91	-	-	-	-
WP_013296016.1	cbiD	cobalamin biosynthesis protein CbiD	mmg:MTBMA_c12040	K02188	cbiD	cobalt-precorrin-5B (C1)-methyltransferase	100	1.2e-201	304314960	cbiD	100	2.9e-203
WP_013296516.1	cobI	precorrin-2 C(20)-methyltransferase	mmg:MTBMA_c17380	K03394	cobI-cbiL	precorrin-2/cobalt-factor-2 C20-methyltransferase	100	8.9e-126	mwo:MWSIV6_1732	cobI	100	4e-105
WP_013335992.1	-	NTP transferase domain-containing protein	vdi:Vdis_0877	K19712	cobY	adenosylcobinamide-phosphate guanylyltransferase	100	2.5e-96	-	-	-	-
WP_013413493.1	cobQ	cobyric acid synthase CobQ	mfv:Mfer_0413	K02232	cobQ, cbiP	adenosylcobyric acid synthase	100	7.5e-287	312136640	cobQ	100	1.8e-288
WP_013532115.1	rutF	flavin reductase	mci:Mesci_4342	K13786	cobR	cob(II)yrinic acid a,c-diamide reductase	100	5.9e-98	-	-	-	-
WP_013545018.1	rutF	flavin reductase	bcd:BARCL_0698	K13787	cobR	cob(II)yrinic acid a,c-diamide reductase	100	8.4e-100	-	-	-	-
WP_013705648.1	-	DUF4198 domain-containing protein	dao:Desac_2126	K10094	cbiK	nickel transport protein	59.5	4.9e-76	-	-	-	-
WP_013811114.1	fre	NAD(P)H-flavin reductase	srr:SerAS9_0215	K05368	fre, ubiB	NAD(P)H-flavin reductase	100	3e-129	sra:SerAS13_0214	fre	100	7.2e-131
WP_014001103.1	cobN	cobaltochelatase subunit CobN	mce:MCAN_20851	K02230	cobN	cobaltochelatase CobN	100	1.2e-201	mcq:BN44_40353	cobN	100	4.8e-89
WP_014701836.1	hemB	porphobilinogen synthase	pwa:Pecwa_4240	K01698	hemB	porphobilinogen synthase	100	5.5e-193	470156825	hemB	100	1.3e-194
WP_015187410.1	-	DUF4198 domain-containing protein	glp:Glo7428_0955	K10094	cbiK	nickel transport protein	100	5.8e-136	-	-	-	-
WP_015470383.1	-	protein	bex:A11Q_1677	K02492	hemA	glutamyl-tRNA reductase	100	6e-178	-	-	-	-
WP_014011890.1	-	NTP transferase domain-containing protein	the:GQS_01515	K19712	cobY	adenosylcobinamide-phosphate guanylyltransferase	100	4.3e-99	-	-	-	-
WP_014318826.1	cobF	precorrin-6A synthase	cds:CDC7B_0743	K02228	cobF	precorrin-6A synthase	100	5.6e-142	cdip:ERS451417_00729	cobF	100	1.4e-143
WP_014406275.1	cobN	cobaltochelatase subunit CobN	mez:Mtc_1698	K02230	cobN	cobaltochelatase CobN	100	8.9e-126	A0A2H5YLG9	cobN	39.1	1.4e-236
WP_014490393.1	cobT	cobaltochelatase subunit CobT	bju:BJ6T_01910	K09883	cobT	cobaltochelatase CobT	100	6e-178	384213916	cobT-co	100	7.2e-131
WP_014879536.1	cobT	cobaltochelatase subunit CobT	pga:PGA1_c09770	K09883	cobT	cobaltochelatase CobT	100	7.1e-303	391619.PGA1_c09770	cobT-co	100	1.7e-304
WP_014958226.1	-	DUF4198 domain-containing protein	tcm:HL41_02185	K10094	cbiK	nickel transport protein	34.5	1.5e-19	-	-	-	-
WP_014977536.1	fre	NAD(P)H-flavin reductase	amg:AMEC673_17055	K05368	fre, ubiB	NAD(P)H-flavin reductase	100	1.2e-130	amg:AMEC673_17055	fre	100	2.9e-132
WP_015092442.1	-	protein	bbat:Bdt_3358	K02492	hemA	glutamyl-tRNA reductase	100	1.1e-171	-	-	-	-
WP_015140640.1	bchH	magnesium chelatase subunit H	nop:Nos7524_4475	K02230	cobN	cobaltochelatase CobN	100	2e-188	-	-	-	-
WP_015674193.1	-	DUF4198 domain-containing protein	asi:ASU2_09450	K10094	cbiK	nickel transport protein	100	1.4e-128	-	-	-	-
WP_015733596.1	cbiD	cobalamin biosynthesis protein CbiD	mvu:Metvu_1524	K02188	cbiD	cobalt-precorrin-5B (C1)-methyltransferase	100	1.6e-201	261403635	cbiD	100	3.8e-203
WP_015916150.1	rutF	flavin reductase	avi:Avi_2423	K13786	cobR	cob(II)yrinic acid a,c-diamide reductase	100	1.3e-80	-	-	-	-
WP_017181853.1	-	DUF4198 domain-containing protein	azr:CJ010_14030	K10094	cbiK	nickel transport protein	31.5	1.6e-11	-	-	-	-
WP_017213320.1	cbiC	cobalt-precorrin-8 methylmutase	lis:LIL_20142	K06042	cobH-cbiC	precorrin-8X/cobalt-precorrin-8 methylmutase	100	7.3e-109	lis:LIL_20142	cbiC	100	1.8e-110
WP_018243802.1	cobT	cobaltochelatase subunit CobT	rlb:RLEG3_30480	K09883	cobT	cobaltochelatase CobT	99.4	3.5e-127	936136.ARRT01000006_gene5290	cobT-co	99.4	1.6e-11
WP_024312729.1	rutF	flavin reductase family protein	rhl:LPU83_2318	K13786	cobR	cob(II)yrinic acid a,c-diamide reductase	100	9.5e-90	-	-	-	-
WP_048188641.1	-	NTP transferase domain-containing protein	tah:SU86_004715	K19712	cobY	adenosylcobinamide-phosphate guanylyltransferase	100	2.5e-102	-	-	-	-
WP_050693945.1	-	DUF4198 domain-containing protein	aaz:ADJ80_09810	K16092	btuB	vitamin B12 transporter	100	5.4e-131	-	-	-	-
WP_053843722.1	cobI	precorrin-2 C(20)-methyltransferase	aav:Aave_0073	K03394	cobI-cbiL	precorrin-2/cobalt-factor-2 C20-methyltransferase	93.3	1.6e-156	397945.Aave_0073	cbiL	93.3	4e-158
WP_058382926.1	-	pyridoxal phosphate-dependent class II aminotransferase	prt:AUC31_13925	K04720	cobD	threonine-phosphate decarboxylase	100	1.2e-209	-	-	-	-
WP_062409425.1	cobQ	cobyric acid synthase	plv:ERIC2_c35540	K02232	cobQ, cbiP	adenosylcobyric acid synthase	67.4	6.3e-196	1501230.ET33_14485	cobQ	100	2.1e-217
WP_063993846.1	rutF	flavin reductase	bjp:RN69_10265	K13786	cobR	cob(II)yrinic acid a,c-diamide reductase	92.8	1.8e-92	-	-	-	-
WP_064496916.1	cobQ	cobyric acid synthase CobQ	mja:MJ_0484	K02232	cobQ, cbiP	adenosylcobyric acid synthase	100	5.2e-285	15668661	cobQ	100	1.3e-286
WP_065730458.1	bluB	5,6-dimethylbenzimidazole synthase	bic:LMTR13_27180	K04719	bluB	5,6-dimethylbenzimidazole synthase	100	4.3e-119	bic:LMTR13_27180	bluB	100	1e-120
WP_066074125.1	cbiC	cobalt-precorrin-8 methylmutase	marc:AR505_0416	K06042	cobH-cbiC	precorrin-8X/cobalt-precorrin-8 methylmutase	100	2e-113	marc:AR505_0416	cbiC	100	4.9e-115
WP_067966410.1	rutF	flavin reductase	aak:AA2016_3157	K13786	cobR	cob(II)yrinic acid a,c-diamide reductase	100	1.6e-89	-	-	-	-
WP_077076305.1	-	aminotransferase class I/II-fold pyridoxal phosphate-dependent enzyme	cdiv:CPM_1091	K04720	cobD	threonine-phosphate decarboxylase	100	2.9e-197	-	-	-	-
WP_197853561.1	cobF	precorrin-6A synthase	psec:CCOS191_2416	K02228	cobF	precorrin-6A synthase	83.5	1.5e-118	WP_090346458.1	cobF	99.6	5.7e-142
YP_009357855.1	hemB	delta-aminolevulinic acid dephydrtase hemB	mbo:BQ2027_MB0525	K01698	hemB	porphobilinogen synthase	100	2.9e-178	mbt:JTY_0525	hemB	100	7e-180
YP_009359432.1	cobI	Probable bifunctional protein, CobI-CobJ fusion protein: S-adenosyl-L-methionine-precorrin-2 methyl transferase + precorrin-3 methylase	mtu:Rv2066	K13540	cobIJ	precorrin-2 C20-methyltransferase / precorrin-3B C17-methyltransferase	100	8.9e-288	15609203	cobI	100	2.2e-289
YP_009359436.1	cobK	precorrin-6A reductase	mbo:BQ2027_MB2096C	K05895	cobK-cbiJ	precorrin-6A/cobalt-precorrin-6A reductase	100	5.5e-128	mbk:K60_021500	cobK	100	1.3e-129
NP_190336.1	mdh	malate dehydrogenase	ath:AT3G47520	K00026	MDH2	malate dehydrogenase	100	3.2e-216	-	-	-	-
NP_250529.1	cysI	assimilatory sulfite reductase (NADPH) hemoprotein subunit	pae:PA1838	K00381	cysI	sulfite reductase (NADPH) hemoprotein beta-component	100	0	-	-	-	-
NP_312152.1	acuI	acryloyl-CoA reductase	ece:Z4612	K19745	acuI	acrylyl-CoA reductase (NADPH)	100	3.2e-182	-	-	-	-
NP_415414.4	dmsA	dimethylsulfoxide reductase subunit A	eco:b0894	K07306	dmsA	anaerobic dimethyl sulfoxide reductase subunit A	100	0	-	-	-	-
NP_417231.1	cysN	sulfate adenylyltransferase subunit CysN	eco:b2751	K00956	cysN	sulfate adenylyltransferase subunit 1	100	1.1e-271	-	-	-	-
NP_417243.1	cysI	assimilatory sulfite reductase (NADPH) hemoprotein subunit	eco:b2763	K00381	cysI	sulfite reductase (NADPH) hemoprotein beta-component	100	7.1e-303	-	-	-	-
NP_417481.1	metC	cystathionine beta-lyase	eco:b3008	K01760	metC	cysteine-S-conjugate beta-lyase	100	1.5e-226	-	-	-	-
NP_417703.1	mdh	malate dehydrogenase	eco:b3236	K00024	mdh	malate dehydrogenase	100	1.3e-167	-	-	-	-
NP_418374.1	metB	homoserine O-succinyltransferase	eco:b3939	K01739	metB	cystathionine gamma-synthase	100	6.7e-219	-	-	-	-
NP_463047.1	metA	homoserine O-succinyltransferase	stm:STM4182	K00651	metA	homoserine O-succinyltransferase/O-acetyltransferase	100	2.1e-183	-	-	-	-
WP_000122276.1	metC	cystathionine beta-lyase	ban:BA_4481	K01760	metC	cysteine-S-conjugate beta-lyase	100	1.4e-213	-	-	-	-
WP_000850313.1	dmsA	dimethylsulfoxide reductase subunit A	ecy:ECSE_0952	K07306	dmsA	anaerobic dimethyl sulfoxide reductase subunit A	100	2.5e-96	-	-	-	-
WP_001057931.1	cysN	sulfate adenylyltransferase subunit CysN	vmi:AL543_07660	K00956	cysN	sulfate adenylyltransferase subunit 1	98.9	3.8e-272	-	-	-	-
WP_002011693.1	sat	sulfate adenylyltransferase	bwe:BcerKBAB4_1345	K00958	sat, met3	sulfate adenylyltransferase	100	2.9e-219	-	-	-	-
WP_002165069.1	metC	cystathionine beta-lyase	bmyo:BG05_1761	K01760	metC	cysteine-S-conjugate beta-lyase	98.2	7.4e-210	-	-	-	-
WP_002209427.1	dmsA	dimethylsulfoxide reductase subunit A	ype:YPO3325	K07306	dmsA	anaerobic dimethyl sulfoxide reductase subunit A	100	5.4e-210	-	-	-	-
WP_003153608.1	metB	homoserine O-succinyltransferase	bay:RBAM_020050	K00651	metA	homoserine O-succinyltransferase/O-acetyltransferase	100	4.5e-178	-	-	-	-
WP_003180762.1	cysI	assimilatory sulfite reductase (NADPH) hemoprotein subunit	bli:BL01950	K00381	cysI	sulfite reductase (NADPH) hemoprotein beta-component	100	0	-	-	-	-
WP_003327529.1	metC	cystathionine beta-lyase	bae:BATR1942_03610	K01760	metC	cysteine-S-conjugate beta-lyase	100	1.8e-216	-	-	-	-
WP_003439436.1	metA	homoserine O-succinyltransferase	cdf:CD630_18260	K00651	metA	homoserine O-succinyltransferase/O-acetyltransferase	100	1.1e-168	-	-	-	-
WP_003808083.1	metC	cystathionine beta-lyase	bbr:BB0678	K01760	metC	cysteine-S-conjugate beta-lyase	100	1.2e-223	-	-	-	-
WP_004205585.1	cysI	assimilatory sulfite reductase (NADPH) hemoprotein subunit	kqu:AVR78_25390	K00381	cysI	sulfite reductase (NADPH) hemoprotein beta-component	100	1.4e-236	-	-	-	-
WP_004389181.1	dmsA	dimethylsulfoxide reductase subunit A	yfr:AW19_27	K07306	dmsA	anaerobic dimethyl sulfoxide reductase subunit A	98.8	4.4e-232	-	-	-	-
WP_004398430.1	cysN	sulfate adenylyltransferase subunit CysN	vni:VIBNI_A3135	K00956	cysN	sulfate adenylyltransferase subunit 1	100	3e-269	-	-	-	-
WP_004714210.1	dmsA	dimethylsulfoxide reductase subunit A	yro:CH64_3428	K07306	dmsA	anaerobic dimethyl sulfoxide reductase subunit A	100	4.4e-210	-	-	-	-
WP_004719518.1	metB	homoserine O-succinyltransferase	yrb:UGYR_09675	K01739	metB	cystathionine gamma-synthase	100	5.9e-215	-	-	-	-
WP_004948912.1	metA	homoserine O-succinyltransferase	srr:SerAS9_4601	K00651	metA	homoserine O-succinyltransferase/O-acetyltransferase	100	1.5e-181	-	-	-	-
WP_005973357.1	metB	homoserine O-succinyltransferase	eca:ECA4252	K01739	metB	cystathionine gamma-synthase	100	8.2e-217	-	-	-	-
WP_006685281.1	dmsA	dimethylsulfoxide reductase subunit A	cif:AL515_08990	K07306	dmsA	anaerobic dimethyl sulfoxide reductase subunit A	100	4.98e-213	-	-	-	-
WP_008499617.1	cysI	assimilatory sulfite reductase (NADPH) hemoprotein subunit	ern:BFV67_17540	K00381	cysI	sulfite reductase (NADPH) hemoprotein beta-component	100	5.61e-190	-	-	-	-
WP_008503405.1	metA	homoserine O-succinyltransferase	ern:BFV67_01125	K00651	metA	homoserine O-succinyltransferase/O-acetyltransferase	100	4.7e-183	-	-	-	-
WP_008807867.1	metB	homoserine O-succinyltransferase	kpe:KPK_5446	K01739	metB	cystathionine gamma-synthase	100	4.8e-217	-	-	-	-
WP_009887781.1	mdh	malate dehydrogenase	fac:FACI_IFERC01G1744	K00024	mdh	malate dehydrogenase	100	5.6e-179	-	-	-	-
WP_010377962.1	cysI	assimilatory sulfite reductase (NADPH) hemoprotein subunit	xva:C7V42_17145	K00381	cysI	sulfite reductase (NADPH) hemoprotein beta-component	100	4.4e-210	-	-	-	-
WP_010387329.1	cysN	sulfate adenylyltransferase subunit CysN	prr:AT705_13410	K00956	cysN	sulfate adenylyltransferase subunit 1	98.9	4.6e-262	-	-	-	-
WP_010917355.1	mdh	malate dehydrogenase	tvo:TVG1151701	K00024	mdh	malate dehydrogenase	100	3.8e-183	-	-	-	-
WP_011197788.1	metC	cystathionine beta-lyase	bli:BL02659	K01760	metC	cysteine-S-conjugate beta-lyase	100	4.4e-218	-	-	-	-
WP_011229919.1	sat	sulfate adenylyltransferase	gka:GK0415	K00958	sat, met3	sulfate adenylyltransferase	100	1.8e-227	-	-	-	-
WP_011239996.1	cysI	assimilatory sulfite reductase (NADPH) hemoprotein subunit	zmo:ZMO0008	K00381	cysI	sulfite reductase (NADPH) hemoprotein beta-component	100	0	-	-	-	-
WP_011380493.1	cysN	sulfate adenylyltransferase subunit CysN	nmu:Nmul_A1149	K00956	cysN	sulfate adenylyltransferase subunit 1	100	7.8e-245	-	-	-	-
WP_011553567.1	mdh	malate dehydrogenase	mxa:MXAN_3538	K00024	mdh	malate dehydrogenase	100	1.2e-173	-	-	-	-
WP_012196744.1	cysN	sulfate adenylyltransferase subunit CysN	sbn:Sbal195_0963	K00956	cysN	sulfate adenylyltransferase subunit 1	100	1.8e-269	-	-	-	-
WP_012661026.1	metC	cystathionine beta-lyase	cla:CLA_0279	K01760	metC	cysteine-S-conjugate beta-lyase	100	1.5e-226	-	-	-	-
WP_013198613.1	cysN	sulfate adenylyltransferase subunit CysN	acd:AOLE_14330	K00956	cysN	sulfate adenylyltransferase subunit 1	100	1.7e-297	-	-	-	-
WP_013355451.1	sat	sulfate adenylyltransferase	lps:LPST_C1106	K00958	sat, met3	sulfate adenylyltransferase	100	3.8e-230	-	-	-	-
WP_013811531.1	cysI	assimilatory sulfite reductase (NADPH) hemoprotein subunit	srr:SerAS9_0741	K00381	cysI	sulfite reductase (NADPH) hemoprotein beta-component	100	1.4e-236	-	-	-	-
WP_013811534.1	cysN	sulfate adenylyltransferase subunit CysN	srr:SerAS9_0746	K00956	cysN	sulfate adenylyltransferase subunit 1	100	3.1e-274	-	-	-	-
WP_013856656.1	metA	homoserine O-succinyltransferase	van:VAA_03066	K00651	metA	homoserine O-succinyltransferase/O-acetyltransferase	100	2.1e-186	-	-	-	-
WP_014126366.1	sat	sulfate adenylyltransferase	ttn:TTX_0441	K00958	sat, met3	sulfate adenylyltransferase	100	1.2e-267	-	-	-	-
WP_014171402.1	cysI	assimilatory sulfite reductase (NADPH) hemoprotein subunit	eec:EcWSU1_03578	K00381	cysI	sulfite reductase (NADPH) hemoprotein beta-component	100	0	-	-	-	-
WP_014172189.1	metB	homoserine O-succinyltransferase	eec:EcWSU1_04423	K01739	metB	cystathionine gamma-synthase	100	5.7e-218	-	-	-	-
WP_014246496.1	mdh	malate dehydrogenase	bcp:BLBCPU_576	K00024	mdh	malate dehydrogenase	100	3.9e-169	-	-	-	-
WP_014469428.1	cysN	sulfate adenylyltransferase subunit CysN	abt:ABED_1970	K00956	cysN	sulfate adenylyltransferase subunit 1	100	1.9e-268	-	-	-	-
WP_014966124.1	sat	sulfate adenylyltransferase	nir:NSED_09875	K00958	sat, met3	sulfate adenylyltransferase	100	9.5e-226	-	-	-	-
WP_015284458.1	cysN	sulfate adenylyltransferase subunit CysN	mfo:Metfor_0421	K00956	cysN	sulfate adenylyltransferase subunit 1	100	0	-	-	-	-
WP_015368924.1	metB	homoserine O-succinyltransferase	eae:EAE_07595	K01739	metB	cystathionine gamma-synthase	100	1.6e-217	-	-	-	-
WP_015695899.1	cysN	sulfate adenylyltransferase subunit CysN	raq:Rahaq2_0693	K00956	cysN	sulfate adenylyltransferase subunit 1	100	7.1e-271	-	-	-	-
WP_015696613.1	dmsA	dimethylsulfoxide reductase subunit A	raq:Rahaq2_1512	K07306	dmsA	anaerobic dimethyl sulfoxide reductase subunit A	100	0	-	-	-	-
WP_015872747.1	metA	homoserine O-succinyltransferase	eic:NT01EI_3543	K00651	metA	homoserine O-succinyltransferase/O-acetyltransferase	100	1.5e-181	-	-	-	-
WP_048619336.1	dmsA	dimethylsulfoxide reductase subunit A	yal:AT01_3340	K07306	dmsA	anaerobic dimethyl sulfoxide reductase subunit A	100	1.79e-210	-	-	-	-
WP_053843563.1	metC	cystathionine beta-lyase	yak:ACZ76_13250	K07306	dmsA	anaerobic dimethyl sulfoxide reductase subunit A	100	4.4e-198	-	-	-	-
WP_057992284.1	metB	homoserine O-succinyltransferase	aaa:Acav_2841	K01760	metC	cysteine-S-conjugate beta-lyase	99.7	1.8e-233	-	-	-	-
WP_066779213.1	metA	homoserine O-succinyltransferase	ccf:YSQ_09850	K00651	metA	homoserine O-succinyltransferase/O-acetyltransferase	100	1.4e-165	-	-	-	-
XP_002369782.2	mdh	malate dehydrogenase	lma:LMJF_34_2850	K00640	cysE	serine O-acetyltransferase	100	4.9e-236	-	-	-	-
XP_003055830.1	mdh	malate dehydrogenase	mpp:MICPUCDRAFT_63993	K00026	MDH2	malate dehydrogenase	100	1e-181	-	-	-	-
XP_010698460.1	sat	sulfate adenylyltransferase	ldo:LDBPK_342710	K00640	cysE	serine O-acetyltransferase	78.8	3.3e-184	-	-	-	-
YP_002516550.1	cysI	assimilatory sulfite reductase (NADPH) hemoprotein subunit	ccr:CC_1119	K00381	cysI	sulfite reductase (NADPH) hemoprotein beta-component	100	0	-	-	-	-
YP_006355433.1	sat	sulfate adenylyltransferase	mtu:Rv3340	K01740	metY	O-acetylhomoserine (thiol)-lyase	100	1.4e-255	-	-	-	-
YP_009358442.1	metB	homoserine O-succinyltransferase	mtu:Rv1079	K01739	metB	cystathionine gamma-synthase	100	2.6e-218	-	-	-	-
YP_009358608.1	mdh	malate dehydrogenase	mtu:Rv1240	K00024	mdh	malate dehydrogenase	100	4.9e-178	-	-	-	-
